# Supplementary material for: Co-Expression of CD34, CD90, OV-6 and Cell-Surface Vimentin Defines Cancer Stem Cells of Hepatoblastoma, Which Are Affected by Hsp90 Inhibitor 17-AAG
Source: Cells. 2021 Sep 29;10(10):2598. doi: 10.3390/cells10102598 (PMC8533921; doi:10.3390/cells10102598)
Supplement: Supplementary file 1 [file cells-10-02598-s001.zip]

Archive with 1 entries (1 files):
- Supplementary figures.pptx
